# Supplementary material for: Differential Effect of Non-Steroidal Anti-Inflammatory Drugs Aspirin and Naproxen against TMPRSS2-ERG (Fusion)-Driven and Non-Fusion-Driven Prostate Cancer
Source: Cancers (Basel). 2023 Oct 19;15(20):5054. doi: 10.3390/cancers15205054 (PMC10605633; doi:10.3390/cancers15205054)
Supplement: Supplementary file 1 [file cancers-15-05054-s001.zip]

Archive with 1 entries (1 files):
- cancers-2658067-supplementary.pdf
